# Supplementary material for: Effects of High-Intensity Interval Training on Cardiorespiratory Fitness and Cardiometabolic Health in Real-World Settings: A Systematic Review and Meta-Analysis
Source: Sports (Basel). 2026 Jul 22;14(7):311. doi: 10.3390/sports14070311 (PMC13416871; doi:10.3390/sports14070311)
Supplement: Supplementary file 1 [file sports-14-00311-s001.zip]

Archive with 1 entries (1 files):
- sports-4389195-supplementary.pdf
